# Supplementary material for: A New Perspective for Bone Tissue Engineering: Human Mesenchymal Stromal Cells Well-Survive Cryopreservation on β-TCP Scaffold and Show Increased Ability for Osteogenic Differentiation
Source: Int J Mol Sci. 2022 Jan 26;23(3):1425. doi: 10.3390/ijms23031425 (PMC8835857; doi:10.3390/ijms23031425)
Supplement: Supplementary file 1 [file ijms-23-01425-s001.zip]

Archive with 1 entries (1 files):
- ijms-1535224-supplementary.pdf
